# Supplementary material for: Using Natural Language Processing and Machine Learning to classify the status of kidney allograft in Electronic Medical Records written in Spanish
Source: PLoS One. 2025 May 8;20(5):e0322587. doi: 10.1371/journal.pone.0322587 (PMC12061128; doi:10.1371/journal.pone.0322587)
Supplement: S2 Reviewed Words — (XLS) [file pone.0322587.s002.xls]

## Sheet: Reviewed words
Orden_alfabetico	word_original	word_corregida	recuento	type of error
24315	dia	día	97750	Accentuation Errors
50004	k	potasio	54339	omission error
38255	funcion	función	52663	Accentuation Errors
90229	uroanalisis	uroanálisis	48723	Accentuation Errors
40962	hb	hemoglobina	43200	omission error
81796	sintomas	síntomas	43068	Accentuation Errors
65112	paraclinicos	paraclínicos	39149	Accentuation Errors
42869	hipertension	hipertensión	34089	Accentuation Errors
47570	inmunosupresion	inmunosupresión	32358	Accentuation Errors
92868	xl		30169	others
24685	dias	días	29301	Accentuation Errors
20539	cronica	crónica	29051	Accentuation Errors
7535	asintomatico	asintomático	27289	Accentuation Errors
11521	cadaverico	cadavérico	24355	Accentuation Errors
32296	erc	enfermedad renal cronica	22177	omission error
42065	hg	hemoglobina	21189	omission error
86040	tfg	tasa filtracion glomerular	20926	omission error
20000	creat	creatinina	17024	omission error
67925	plaq	plaquetas	16191	omission error
7508	asintomatica	asintomática	15318	Accentuation Errors
83362	ss	solicitar	14189	omission error
44358	hta	hipertension arterial	13310	omission error
46264	infeccion	infección	13218	Accentuation Errors
21564	dc	donante cadaverico	11107	omission error
35182	evolucion	evolución	10824	Accentuation Errors
14019	ch	hemograma	10669	omission error
25822	disfuncion	disfunción	9947	Accentuation Errors
50541	labs	laboratorios	9392	omission error
57350	mlmin	mililitro minuto	9185	omission error
51262	leuc	leucocitos	8974	omission error
68281	po	parcial orina	8074	omission error
28341	ecografia	ecografía	8035	Accentuation Errors
84719	ta	tension arterial	7692	omission error
15245	clinica	clínica	7370	Accentuation Errors
29370	ekg	electrocardiograma	7340	omission error
58707	na	sodio	7240	omission error
14731	cirugia	cirugía	6565	Accentuation Errors
22568	demas	demás	6259	Accentuation Errors
44372	hto	hematocrito	6201	omission error
88786	tto	tratamiento	5900	omission error
27708	dv	donante vivo	5877	omission error
79014	rx	radiografia	5834	omission error
37016	filtracion	filtración	5760	Accentuation Errors
19958	crea	creatinina	5717	omission error
29717	elevacion	elevación	5366	Accentuation Errors
72660	pth	paratohormona	5261	omission error
56129	mgdia	miligramo dia	5147	omission error
25987	disminucion	disminución	5045	Accentuation Errors
72637	pte	paciente	4962	omission error
29595	electrolitico	electrolítico	4771	Accentuation Errors
39345	ginecologia	ginecología	4446	Accentuation Errors
23271	dermatologia	dermatología	4355	Accentuation Errors
37130	fisico	físico	4239	Accentuation Errors
39923	glucometrias	glucometrías	4144	Accentuation Errors
56114	mgd	miligramo dia	4143	omission error
24486	dialisis	diálisis	4139	Accentuation Errors
35335	examenes	exámenes	4088	Accentuation Errors
5458	antibiotico	antibiótico	3936	Accentuation Errors
92107	vih	virus inmunodeficiencia humana	3774	omission error
12865	cateter	catéter	3623	Accentuation Errors
88747	tsh	hormona tiroidea	3584	omission error
34525	etiologia	etiología	3467	Accentuation Errors
68183	plt	plaquetas	3436	omission error
12515	cardiologia	cardiología	3383	Accentuation Errors
64495	pacinete	paciente	3352	substitution errors
39764	glomerulopatia	glomerulopatía	3208	Accentuation Errors
79637	sc	subcutaneo	3191	omission error
32033	epo	eritropoyetina	3186	omission error
79888	sec		3144	others
79740	screatinina	creatinina	2989	omission error
15794	cocn	con	2932	omission error
45152	imc	indice masa corporal	2816	omission error
24801	dic	diciembre	2776	omission error
66224	pend	pendiente	2775	omission error
72471	psa	antigeno prostatico	2746	omission error
49577	ivu	infeccion vias urinarias	2701	omission error
83201	spaciente	paciente	2653	omission error
84722	tab		2636	others
20676	csa	ciclosporina	2577	omission error
50240	lab	laboratorios	2519	omission error
56574	micofenolico	micofenolato	2491	substitution errors
61116	normla	normal	2418	substitution errors
74534	recibio	recibió	2314	Accentuation Errors
19870	cr	creatinina	2303	omission error
53358	lupica	lúpica	2271	Accentuation Errors
65877	patologico	patológico	2255	Accentuation Errors
88291	trigliceridos	triglicéridos	2226	Accentuation Errors
54736	medicacion	medicación	2063	Accentuation Errors
28179	eco	ecografia	2039	omission error
40963	hba	hemoglobina	2027	omission error
75833	region	región	2022	Accentuation Errors
73330	quirurgica	quirúrgica	1985	Accentuation Errors
50438	laboratoriso	laboratorio	1949	omission error
56065	mfm	micofenolato	1840	omission error
49535	iv	intravenoso	1827	omission error
92802	xc		1800	others
13149	ccv	citología	1761	omission error
88739	tsat	ast	1748	omission error
8816	aurgencias	urgencias	1742	omission error
73794	rca	rechazo celular agudo	1733	omission error
41178	hematico	hemático	1732	Accentuation Errors
54475	mcg	microgramos	1728	omission error
89164	ui	unidades internacionales	1709	omission error
41821	hepatico	hepático	1689	Accentuation Errors
5164	antec	antecedente	1672	omission error
71681	prot	proteina	1618	omission error
34155	estres	estrés	1616	Accentuation Errors
36290	farmacologicos	farmacológicos	1607	Accentuation Errors
13492	celulas	células	1579	Accentuation Errors
16308	colico	cólico	1572	Accentuation Errors
41186	hematies	hematíes	1536	Accentuation Errors
15632	coagulacion	coagulación	1515	Accentuation Errors
21369	cx	cirugía	1505	omission error
5719	antihc	antigeno hepatitis c	1458	omission error
52260	linfos	linfocitos	1453	omission error
92411	vo	via oral	1446	omission error
84816	tacro	tacrolimus	1439	omission error
79135	saghb	antigeno hepatitis b	1436	omission error
44324	hs	horas	1419	omission error
9854	basico	básico	1391	Accentuation Errors
44068	hospitalizacion	hospitalización	1385	Accentuation Errors
80690	sep		1375	others
34915	evda	endoscopia vias digestivas	1360	omission error
30372	empirico	empírico	1356	Accentuation Errors
7955	astalt	ast alt	1338	omission error
25266	dilatacion	dilatación	1313	Accentuation Errors
64711	pals	plaquetas	1310	omission error
2633	agshb	antigeno hepatitis b	1305	omission error
22881	deposicion	deposición	1279	Accentuation Errors
79480	sasintomatico	asintomático	1276	omission error
33538	est	esta	1273	omission error
38754	gastroenterologia	gastroenterología	1263	Accentuation Errors
63727	orl	otorrinolaringologia	1263	omission error
61610	nromal	normal	1225	substitution errors
56713	microhematuria	micro hematuria	1217	omission error
48361	interdiaria	Inter diaria	1194	omission error
61181	normoalbuminemia	albumina normal	1194	omission error
69542	potaisos	potasios	1187	substitution errors
44692	idiopatica	idiopática	1179	Accentuation Errors
41219	hematologia	hematología	1169	Accentuation Errors
31518	envia	envía	1155	Accentuation Errors
48364	interdiario	Inter diario	1147	omission error
86050	tg	trigliceridos	1140	omission error
5796	antihvc	antigeno hepatitis c	1128	omission error
57414	mmf	micofenolato	1121	omission error
54463	mc	microgramos	1115	omission error
12249	cap	capsula	1114	omission error
17690	congestion	congestión	1109	Accentuation Errors
59928	ngdl	nanogramos decilitro	1098	omission error
23070	depuracion	depuración	1088	Accentuation Errors
37118	fisiatria	fisiatría	1081	Accentuation Errors
23999	despues	después	1074	Accentuation Errors
79767	sd		1058	others
37493	folico	fólico	1028	Accentuation Errors
42396	higado	hígado	1028	Accentuation Errors
68918	pos	plan obligatorio salud	988	omission error
39425	gj		976	others
45945	indicacion	indicación	939	Accentuation Errors
34143	estrenimiento	estreñimiento	931	Accentuation Errors
16154	coleccion	colección	930	Accentuation Errors
15528	cmv	citomegalovirus	912	omission error
87878	trastoracico	transtorácico	895	omission error
67422	pgml	picogramos mililitro	889	omission error
43347	hipotension	hipotensión	865	Accentuation Errors
36399	fc	frecuencia cardiaca	855	omission error
55234	membranoproliferativa	membrano proliferativa	849	omission error
19764	cotnrol	control	847	substitution errors
88413	trimetropin	trimetoprima	845	omission error
43608	hiv	vih	831	substitution errors
6393	aplicacion	aplicación	830	Accentuation Errors
39921	glucometria	glucometría	829	Accentuation Errors
41811	hepatica	hepática	829	Accentuation Errors
36360	fav	fistula arteriovenosa	824	omission error
36288	farmacologico	farmacológico	809	Accentuation Errors
42227	hidrica	hídrica	807	Accentuation Errors
92723	wbc	leucocitos	806	omission error
46358	infectologia	infectología	785	Accentuation Errors
78513	rnm	resonancia nuclear magnetica	782	omission error
9074	autorizacion	autorización	775	Accentuation Errors
44941	igula	igual	774	substitution errors
26543	diuresisis	diuresis	758	omission error
27729	dx	diagnostico	751	omission error
8131	atencion	atención	747	Accentuation Errors
53160	lts	litros	744	omission error
11379	bx	biopsia	743	omission error
34799	ev	endovenoso	741	omission error
36681	ferrocinetica	ferrocinética	740	Accentuation Errors
38016	fria	fría	729	Accentuation Errors
60407	nivelels	niveles	728	omission error
6565	aprox	aproximado	727	omission error
36798	fibrilacion	fibrilación	710	Accentuation Errors
5686	antigeno	antígeno	709	Accentuation Errors
34952	eventracion	eventración	704	Accentuation Errors
34843	evaluacion	evaluación	683	Accentuation Errors
4343	amoxacilina	amoxicilina	680	substitution errors
17400	condicion	condición	680	Accentuation Errors
73436	qx	quirurgico	678	omission error
26346	distension	distensión	674	Accentuation Errors
25023	dietarias	dietarías	671	Accentuation Errors
88765	tt	tratamiento	671	omission error
15277	clinico	clínico	670	Accentuation Errors
42066	hga	hemoglobina	664	omission error
20699	ct	colombiana trasplantes	659	omission error
65086	paraclinicamnete	paraclinicamente	653	substitution errors
20052	creatinia	creatinina	650	omission error
16484	coloproctologia	coloproctología	649	Accentuation Errors
79476	sasintomatica	asintomática	646	omission error
45526	incisional	incisiones	636	substitution errors
5577	anticoagulacion	anticoagulación	623	Accentuation Errors
84701	sx	solicita	623	omission error
22969	depresion	depresión	622	Accentuation Errors
41888	hepatologia	hepatología	613	Accentuation Errors
61663	nta	necrosis tubular aguda	609	omission error
55699	mestrual	menstrual	607	omission error
40645	habia	había	604	Accentuation Errors
74973	recomenedcaiones	recomendaciones	603	omission error
23793	deshidratacion	deshidratación	600	Accentuation Errors
13769	certainaian	creatinina	598	omission error
62219	obstruccion	obstrucción	598	Accentuation Errors
35833	extension	extensión	588	Accentuation Errors
24745	diastolica	diastólica	586	Accentuation Errors
6252	aparicion	aparición	582	Accentuation Errors
19825	cp	cardiopulmonar	581	omission error
26533	diuresiis	diuresis	579	omission error
90278	uroanalsis	uroanálisis	578	omission error
11670	caida	caída	572	Accentuation Errors
35344	examens	exámenes	572	omission error
49834	jj	doble jota	568	omission error
15147	clcinica	clínica	565	omission error
44528	iam	infarto agudo miocardio	565	omission error
60831	noraml	normal	563	substitution errors
89256	ul		556	others
28947	ef		555	others
12155	cancer	cáncer	553	Accentuation Errors
12552	cardiopatia	cardiopatía	553	Accentuation Errors
44311	hroas	horas	551	substitution errors
12330	caracteristicas	características	547	Accentuation Errors
76804	reportede	reporte de	546	omission error
9138	av	arteriovenosa	536	omission error
14256	cicloporina	ciclosporina	536	omission error
35799	ext	externo	533	omission error
37638	formulacion	formulación	533	Accentuation Errors
41988	herniorrafia	herniorrafía	531	Accentuation Errors
85285	tbc	tuberculosis	530	omission error
34393	etacrolimus	tacrolimus	527	omission error
86437	tms	trimetoprim	524	omission error
92594	vph	virus papiloma humano	510	omission error
5171	antecdente	antecedente	507	omission error
38678	gastrica	gástrica	503	Accentuation Errors
38314	fundacion	fundación	500	Accentuation Errors
75541	refeire	refiere	500	substitution errors
19462	correccion	corrección	497	Accentuation Errors
52052	lili		497	others
13256	cedio	cedió	496	Accentuation Errors
86426	tmp	trimetoprim	486	omission error
45916	indicacaiones	indicaciones	482	omission error
79802	sde	sede	470	omission error
60928	normale	normal	466	omission error
21661	dcv	donante cadavérico	464	omission error
24344	diabetico	diabético	459	Accentuation Errors
86452	to		459	others
24434	diagnosticos	diagnósticos	457	Accentuation Errors
41021	hco	hematocrito	450	omission error
25801	disfonia	disfonía	449	Accentuation Errors
64352	pa	presion arterial	449	omission error
91431	vcm	volumen corpuscular medio	449	omission error
6716	area	área	448	Accentuation Errors
74994	recomenedecaiones	recomendaciones	448	omission error
22235	definira	definirá	447	Accentuation Errors
22756	dep	depuracion	441	omission error
60835	noramles	normales	438	substitution errors
54405	may	mayo	437	omission error
32346	erectil	eréctil	435	Accentuation Errors
15001	cl	cloro	434	omission error
39926	glucometrico	glucómetro	434	omission error
90956	valixa	valida	434	substitution errors
40074	gm	gramos	427	omission error
19920	craneo	cráneo	421	Accentuation Errors
38526	gammagrafia	gammagrafía	420	Accentuation Errors
92425	vol	volumen	420	omission error
56098	mgc	microgramos	418	omission error
18732	contraindicacion	contraindicación	414	Accentuation Errors
83345	sris	sindrome respuesta inflamatoria sistemica	414	omission error
54483	mcgd	microgramos decilitro	412	omission error
43522	histerectomia	histerectomía	410	Accentuation Errors
61730	nu	nitrogeno ureico	410	omission error
82032	sisn	sin	408	substitution errors
21925	deceudnoa		405	others
11725	calcaneo	calcáneo	403	Accentuation Errors
30610	encotnrarse	encontrarse	403	substitution errors
88241	trig	trigliceridos	402	omission error
33381	espolon	espolón	399	Accentuation Errors
32262	er	emergencia	397	omission error
64695	palq	plaquetas	397	omission error
81702	sinproteinuria	sin proteinuria	397	omission error
13183	cdia	dia	395	omission error
89183	uiml	milimoles	387	omission error
19074	conversion	conversión	385	Accentuation Errors
20153	creatinna	creatinina	383	omission error
20330	cretainaian	creatinina	383	omission error
41029	hcto	hematocrito	382	omission error
20056	creatinian	creatinina	381	substitution errors
33768	estandar	estándar	381	Accentuation Errors
39815	gluc	glucosa	380	omission error
45119	imagenes	imágenes	380	Accentuation Errors
46089	induccion	inducción	379	Accentuation Errors
88812	ttrasplante	trasplante	379	omission error
49603	izq	izquierda	375	omission error
88953	tvp	trombosis venosa profunda	375	omission error
24546	diametro	diámetro	374	Accentuation Errors
67978	plaquets	plaquetas	374	omission error
7724	asistio	asistió	371	Accentuation Errors
38995	gemfibrozilo	gemfibrozil	368	omission error
16366	colocacion	colocación	367	Accentuation Errors
42069	hgb	hemoglobina	367	omission error
19285	coproscopicos	coproscópicos	366	Accentuation Errors
78999	rvu	reflujo vesicoureteral	364	omission error
48356	interdia	interdiario	363	omission error
46004	indice	índice	362	Accentuation Errors
40210	gra	gramos	356	omission error
49630	izqueirdo	izquierdo	354	substitution errors
36729	fetida	fétida	350	Accentuation Errors
45162	imedical	médica	350	omission error
17212	concentrica	concéntrica	349	Accentuation Errors
38769	gastroesofagico	gastroesofágico	348	Accentuation Errors
41393	hemitorax	hemitórax	347	Accentuation Errors
41509	hemodinamica	hemodinámica	347	Accentuation Errors
50207	kpc	Klebsiella pneumoniae carbapenemasa	339	omission error
57804	momeneto	momento	339	omission error
38506	gamagrafia	gammagrafía	336	omission error
58268	msi	miembros superiores	336	omission error
24498	dialitica	dialítica	332	Accentuation Errors
43975	hors	horas	330	omission error
25687	discopatia	discopatía	327	Accentuation Errors
4936	anicterico	anictérico	326	Accentuation Errors
57457	mmoll	milimol	322	omission error
72075	protienuria	proteinuria	321	substitution errors
88959	tx	trasplante	321	omission error
15611	co	con	319	omission error
28603	eda	diarrea aguda	319	omission error
36581	femur	fémur	314	Accentuation Errors
16709	compania	compañía	313	Accentuation Errors
32723	escalofrios	escalofríos	312	Accentuation Errors
15260	clinicamente	clínicamente	311	Accentuation Errors
22167	deficit	déficit	311	Accentuation Errors
2463	ag	antigeno	308	omission error
59334	neg	negativo	303	omission error
85298	tc	tomografia	303	omission error
32722	escalofrio	escalofrío	302	Accentuation Errors
41790	hep	hepatitis	301	omission error
13777	certainain	creatinina	300	substitution errors
26863	dodlor	dolor	300	omission error
83406	ssn	solucion salina normal	299	omission error
57434	mmii	miembros inferiores	298	omission error
13437	cel	celular	296	omission error
83452	stable	estable	296	omission error
62343	ocacional	ocasional	295	substitution errors
91951	vhc	virus hepatitis c	291	omission error
19252	coprologico	coprológico	289	Accentuation Errors
25098	dificil	difícil	289	Accentuation Errors
33857	estearasa	esterasa	289	omission error
61239	normofuncionante	funcionamiento normal	289	omission error
27641	duracion	duración	287	Accentuation Errors
79726	scr	creatinina	287	omission error
3442	algun	algún	286	Accentuation Errors
58289	mtor	motor	286	omission error
8786	auregncias	urgencias	285	omission error
71847	proteinurai	proteinuria	285	substitution errors
40137	go	ginecologia	284	omission error
3123	alb	albumina	283	omission error
39491	glc	glicemia	283	omission error
56797	mid	miembro inferior derecho	283	omission error
35032	evida	endoscopia vias digestivas	282	omission error
9392	azucar	azúcar	280	Accentuation Errors
62590	od	ojo derecho	279	omission error
54508	mcgrdia	microgramos dia	278	omission error
39135	genfibrozil	gemfibrozil	277	substitution errors
43128	hipocromica	hipocrómica	276	Accentuation Errors
41331	hemgorama	hemograma	275	substitution errors
60468	nivles	niveles	274	omission error
22698	densitometria	densitometría	273	Accentuation Errors
20396	cretinina	creatinina	272	omission error
26720	dm	diabetes	272	omission error
36695	ferropenica	ferropénica	272	Accentuation Errors
35098	evista	revista	271	omission error
68173	plquetas	plaquetas	270	omission error
20025	creatiina	creatinina	269	omission error
38680	gastrico	gástrico	269	Accentuation Errors
64700	palquetas	plaquetas	269	substitution errors
4543	analisis	análisis	268	Accentuation Errors
13158	cda	cada	265	omission error
40086	gmn	glomerulonefritis	263	omission error
2047	administracion	administración	261	Accentuation Errors
24501	dialitico	dialítico	261	Accentuation Errors
37766	fosfocalcico	fosforo calcio	261	omission error
68609	polisomnograma	polisomnografia	260	omission error
19957	cre	creatinina	259	omission error
5453	antibiotica	antibiótica	258	Accentuation Errors
62524	octb	octubre	257	omission error
41005	hc	historia clinica	256	omission error
44375	htp	hipertension pulmonar	256	omission error
21223	curacion	curación	255	Accentuation Errors
26561	diuretico	diurético	255	Accentuation Errors
4062	amenejo	manejo	252	omission error
29625	electromiografia	electromiografía	249	Accentuation Errors
4466	amputacion	amputación	248	Accentuation Errors
39515	glcuosa	glucosa	248	substitution errors
37877	fr	frecuencia respiratoria	247	omission error
37726	fos	fosforo	246	omission error
63038	on	con	246	omission error
26520	diureisis	diuresis	245	omission error
76515	renla	renal	245	substitution errors
5525	anticalcineurinico	anticalcineurinicos	244	omission error
66236	pendeinte	pendiente	242	substitution errors
89138	ufc	unidades formadoras de colonias	242	omission error
1716	adenopatias	adenopatías	241	Accentuation Errors
17679	congenita	congénita	241	Accentuation Errors
40390	gre	globulos rojos empaquetados	241	omission error
78480	rm	resonancia nuclear magnetica	241	omission error
49627	izqueirda	izquierda	240	substitution errors
65942	paul		240	others
62320	ocacaionla	ocasional	238	omission error
56527	micofenoalto	micofenolato	237	substitution errors
75697	refire	refiere	237	omission error
13483	celula	célula	236	Accentuation Errors
16178	colecistectomia	colecistectomía	236	Accentuation Errors
87373	traplante	trasplante	234	omission error
29589	electrolitica	electrolítica	233	Accentuation Errors
64471	paciete	paciente	233	omission error
36732	fetidas	fétidas	232	Accentuation Errors
4073	amenjo	manejo	231	substitution errors
55235	membranoproliferativo	membrano proliferativo	231	omission error
60435	nivels	nivel	231	omission error
58525	multiresistente	multirresistente	230	omission error
66266	pendienete	pendiente	230	omission error
87805	trasplnatador	trasplantador	230	substitution errors
77737	retencion	retención	229	Accentuation Errors
47692	inmunosuprsor	inmunosupresor	228	omission error
33827	estbale	estable	227	substitution errors
21970	decidio	decidió	223	Accentuation Errors
41069	heamturia	hematuria	223	substitution errors
61599	nroaml	normal	223	substitution errors
92283	vit		223	others
8404	atrofica	atrófica	222	Accentuation Errors
44490	hvc		222	others
61137	normles	normales	221	omission error
33253	espectoracion	expectoración	220	Accentuation Errors
44597	icn	inhibidores calcineurina	220	omission error
20078	creatinin	creatinina	219	omission error
44854	igg	inmunoglobulina g	218	omission error
21747	deambulacion	deambulación	217	Accentuation Errors
38870	gastropatia	gastropatía	217	Accentuation Errors
87546	traspalnte	trasplante	217	substitution errors
88094	trazodone	trazodona	217	substitution errors
39455	glandula	glándula	216	Accentuation Errors
17121	comun	común	215	Accentuation Errors
34651	etsbale	estable	215	substitution errors
15181	clcr	creatinine clearance	213	omission error
2562	agost	agosto	212	omission error
56291	mgm	miligramos	211	omission error
72040	protieneuria	proteinuria	211	omission error
58199	mpa	acido micofenolico	210	omission error
11622	cadverico	cadavérico	209	omission error
52576	liv		209	others
79511	sat	saturación	209	omission error
30953	enfasis	énfasis	208	Accentuation Errors
5317	anterograda	anterógrada	206	Accentuation Errors
16317	colie	coli	206	omission error
13050	ccdia	dia	205	omission error
21995	decision	decisión	205	Accentuation Errors
38921	gb	globulos rojos	205	omission error
39769	glomerulos	glomérulos	205	Accentuation Errors
7443	asintoamtico	asintomático	204	Accentuation Errors
10899	bordeline	borderline	204	omission error
16944	complicacion	complicación	204	Accentuation Errors
18604	continura	continuar	204	substitution errors
22541	dema	demás	204	omission error
27060	donanate	donante	204	omission error
38437	fx	fractura	202	omission error
5466	antibioticos	antibióticos	201	Accentuation Errors
89066	uds	ustedes	199	omission error
4290	amnejo	manejo	198	substitution errors
4535	analgesico	analgésico	198	Accentuation Errors
3192	albumian	albumina	197	substitution errors
30949	enf	enfermedad	197	omission error
55695	mestrua	menstrua	197	omission error
58705	mzo	marzo	197	omission error
78149	revisar		196	others
75582	refier	refiere	195	omission error
25059	diferenciacion	diferenciación	194	Accentuation Errors
89145	ugdl	picogramos decilitro	194	omission error
31846	epigastrico	epigástrico	193	Accentuation Errors
51988	lig	ligera	193	omission error
2309	aerea	aérea	192	Accentuation Errors
9473	bact	bacteria	192	omission error
35767	exposicion	exposición	191	Accentuation Errors
44866	igm	inmunoglobulina m	191	omission error
59539	neoureterocistostomia	ureterocistostomia	191	omission error
67431	phd	ph	191	omission error
53137	lt	litro	189	omission error
8408	atroficos	atróficos	188	Accentuation Errors
69538	potaiso	potasio	188	substitution errors
41002	hbsag	antigeno hepatitis b	187	omission error
43412	hipotirodismo	hipotiroidismo	186	omission error
74074	realiado	realizado	186	omission error
35937	extrasistoles	extrasístoles	185	Accentuation Errors
82403	snivelels	niveles	185	omission error
3359	alergica	alérgica	184	Accentuation Errors
10418	biologica	biológica	184	Accentuation Errors
14178	cicatrizacion	cicatrización	184	Accentuation Errors
14804	cistografia	cistografía	184	Accentuation Errors
28105	ecg	electrocardiograma	184	omission error
34920	evdb	endoscopia vias digestivas bajas	184	omission error
77175	resincalcio	calcio	184	omission error
4935	anicterica	anictérica	183	Accentuation Errors
42545	hipercalemia	hiperkalemia	183	substitution errors
56268	mgkg	miligramos kiligramo	183	omission error
75987	reifere	refiere	183	substitution errors
15535	cn	con	182	omission error
61115	norml	normal	182	omission error
26241	dispepticos	dispépticos	181	Accentuation Errors
44321	hrs	horas	181	omission error
72309	prs		181	others
30593	encontro	encontró	180	Accentuation Errors
51534	leucoitos	leucocitos	180	omission error
73210	quiene	quienes	180	omission error
5778	antihistaminico	antihistamínico	179	Accentuation Errors
6111	anurico	anúrico	179	Accentuation Errors
24928	didureisis	diuresis	179	omission error
73728	rasplante	trasplante	179	omission error
89174	uil		179	others
21496	dano	daño	178	Accentuation Errors
33835	estble	estable	178	omission error
39811	glu	glucosa	178	omission error
92621	vsg	velocidad sedimentacion globular	178	omission error
16713	comparacion	comparación	177	Accentuation Errors
6171	aortico	aórtico	176	Accentuation Errors
18653	contnua	continua	176	omission error
24056	desviacion	desviación	176	Accentuation Errors
51430	leucocitosy	leucocitos	176	omission error
90225	uroanalisi	uroanálisis	176	omission error
27095	dondante	donante	175	omission error
92348	vivio	vivió	175	Accentuation Errors
47514	inmunosupersion	inmunosupresión	174	Accentuation Errors
20355	cretainina	creatinina	173	substitution errors
4715	anemica	anémica	172	Accentuation Errors
41616	hemogrma	hemograma	172	omission error
58259	msd	miembro superior derecho	172	omission error
88695	trsplante	trasplante	172	omission error
9551	bacteriria	bacteriuria	171	omission error
12171	candida	cándida	171	Accentuation Errors
5386	antiagregacion	antiagregación	170	Accentuation Errors
17040	compresion	compresión	170	Accentuation Errors
33342	espirometria	espirometría	170	Accentuation Errors
64192	otr	otra	170	omission error
33078	esofagica	esofágica	168	Accentuation Errors
41749	hemturia	hematuria	168	omission error
45512	incio	inicio	168	omission error
49579	ivub	infeccion vias urinarias	167	omission error
60817	noral	oral	167	omission error
82837	solicta	solicita	167	omission error
86586	tolernado	tolerando	167	substitution errors
33436	espontaneamente	espontáneamente	166	Accentuation Errors
18215	consolidacion	consolidación	165	Accentuation Errors
20336	cretainaina	creatinina	165	omission error
59004	ne		165	others
4672	anemai	anemia	164	substitution errors
28359	ecografico	ecográfico	164	Accentuation Errors
14059	chematico	hemograma	163	substitution errors
45915	indicacaione	indicaciones	163	substitution errors
8843	auricula	aurícula	162	Accentuation Errors
27720	dvr	donante vivo relacionado	162	omission error
40062	gluteo	glúteo	162	Accentuation Errors
41815	hepaticas	hepáticas	162	Accentuation Errors
46180	inespecifico	inespecífico	162	Accentuation Errors
76514	renl	renal	162	omission error
86432	tmpsmx	trimetoprima sulfametoxazol	162	omission error
14835	cistostomia	cistostomía	161	Accentuation Errors
9759	bannf	banff	160	substitution errors
29637	electronica	electrónica	160	Accentuation Errors
31629	eorina	orina	160	omission error
51519	leucoictos	leucocitos	160	substitution errors
10576	biventricular	ventricular	158	omission error
23863	desnutricion	desnutrición	158	Accentuation Errors
61620	nromla	normal	158	substitution errors
71819	proteinruia	proteinuria	158	substitution errors
33086	esofago	esófago	157	Accentuation Errors
68434	poliangiitis	poliangitis	157	omission error
4722	anemico	anémico	156	Accentuation Errors
36736	fetido	fétido	156	Accentuation Errors
69632	potsio	potasio	156	omission error
4734	anemizacion	amenización	155	Accentuation Errors
8221	atg		155	others
84184	sup		155	others
87826	trasplnte	trasplante	155	omission error
5676	antifosfolipidos	antifosfolípidos	154	Accentuation Errors
23491	descendio	descendió	154	Accentuation Errors
3685	altast	alt ast	153	omission error
6720	areas	áreas	153	Accentuation Errors
11883	calculos	cálculos	153	Accentuation Errors
23225	derivacion	derivación	153	Accentuation Errors
36402	fci	fundacion cardioinfantil	153	omission error
52155	lin		153	others
82701	solciita	solicita	153	substitution errors
91948	vhb	virus hepatitis b	153	omission error
39256	ggt		152	others
39534	glic	glicemia	151	omission error
44296	hras	horas	151	omission error
60652	nodat		151	others
85773	tep	tromboembolismo pulmonar	151	omission error
42004	herpetica	herpética	150	Accentuation Errors
49359	iso	infeccion sitio operatorio	150	omission error
85283	tb	tuberculosis	150	omission error
35915	extrano	extraño	149	Accentuation Errors
63736	ormal	normal	149	omission error
84810	tacrlimus	tacrolimus	149	omission error
7222	ascorbico	ascórbico	148	Accentuation Errors
20349	cretainian	creatinina	147	substitution errors
41633	hemolitico	hemolítico	147	Accentuation Errors
80114	sedimetno	sedimento	147	substitution errors
20575	cronicos	crónicos	146	Accentuation Errors
30998	enfermeda	enfermedad	146	omission error
62811	oi	ojo izquierdo	146	omission error
14596	cipro	ciprofloxacina	145	omission error
66319	pendinete	pendiente	145	substitution errors
18558	continuan	continúan	144	Accentuation Errors
20597	cronotropica	cronotrópica	144	Accentuation Errors
31016	enfermeria	enfermería	144	Accentuation Errors
46176	inespecifica	inespecífica	144	Accentuation Errors
61363	normtoenso	normotenso	143	substitution errors
65450	parciald	parcial	143	omission error
15280	clinicos	clínicos	142	Accentuation Errors
34464	etcarolimus	tacrolimus	142	omission error
35371	examnes	exámenes	142	omission error
13636	ceratinina	creatinina	141	substitution errors
14002	cg		141	others
35938	extrasistolia	extrasístole	141	omission error
36907	fid		141	others
61586	nrmal	normal	141	omission error
85312	tcmr	rechazo celular agudo	140	omission error
11493	cad	cada	139	omission error
37822	fosofor	fosforo	139	substitution errors
47518	inmunosupesion	inmunosupresión	139	omission error
49205	irc	enfermedad renal cronica	139	omission error
54486	mcgdia	microgramos dia	139	omission error
58291	mtori	mtor	139	omission error
17961	conrol	control	138	omission error
6110	anurica	anúrica	137	Accentuation Errors
87640	trasplane	trasplante	137	omission error
90561	us		137	others
20028	creatiinina	creatinina	136	omission error
82362	snc	sistema nervioso central	136	omission error
87803	trasplnatado	trasplantado	136	substitution errors
4536	analgesicos	analgésicos	135	Accentuation Errors
20528	croncia	crónica	135	Accentuation Errors
51694	leuocitos	leucocitos	135	omission error
85170	tarolimus	tacrolimus	135	omission error
90223	uroanalis	uroanálisis	135	omission error
13632	ceratinian	creatinina	134	substitution errors
39699	globulos	glóbulos	134	Accentuation Errors
68161	plq	plaquetas	134	omission error
84918	tacrolmus	tacrolimus	134	omission error
13182	cdi		133	others
19871	cra		133	others
26328	distencion	distención	133	Accentuation Errors
29929	elongacion	elongación	133	Accentuation Errors
55973	metoxipolietilenglicolepoetina	metoxipolietilenglicol epoetina	133	omission error
61065	normals	normal	133	omission error
67819	pla		133	others
82194	sitagliptinametformina	sitagliptina metformina	133	omission error
82275	slabs	solicita laboratorios	133	omission error
87938	tratameinto	tratamiento	133	substitution errors
18627	contiua	continua	132	omission error
74708	recoemendcaiones	recomendaciones	132	omission error
85048	tamsulozina	tamsulosina	132	substitution errors
18365	cont	continua	131	omission error
35729	exploracion	exploración	131	Accentuation Errors
43594	historico	histórico	131	Accentuation Errors
41667	hemorragica	hemorrágica	130	Accentuation Errors
24940	diduresis	diuresis	129	omission error
34162	estress	estrés	129	omission error
42311	hidroxido	hidróxido	129	Accentuation Errors
43183	hipogastrico	hipogástrico	129	Accentuation Errors
60871	norla		129	others
90216	uroanaliis	uroanálisis	129	omission error
6203	ap	anteroposterior	128	omission error
18833	contro	control	128	omission error
37880	fraccion	fracción	128	Accentuation Errors
71958	protenuria	proteinuria	128	omission error
74957	recomenedaciones	recomendaciones	128	omission error
38245	funcino	función	127	Accentuation Errors
72024	protieneria	proteinuria	127	substitution errors
72801	puff	inhalaciones	127	omission error
82711	solcita	solicita	127	omission error
27128	dopler	Doppler	126	omission error
68606	polisomnografia	polisomnografía	126	Accentuation Errors
87564	traspante	trasplante	126	omission error
57799	momeneteo	momento	125	omission error
84791	tacolimus	tacrolimus	125	omission error
2815	ailada	aislada	124	omission error
21618	dceuendoa		124	others
47687	inmunosuprseion	inmunosupresión	124	Accentuation Errors
11746	calcico	calcio	123	omission error
32034	epoc	enfermedad pulmonar obstructiva cronica	123	omission error
36872	fibroquistica	fibroquística	123	Accentuation Errors
45462	incia	inicia	123	omission error
54487	mcgdl	microgramo decilitro	123	omission error
88261	trigl	trigliceridos	123	omission error
14141	cia		122	others
44578	ica		122	others
52185	linf	linfocitos	122	omission error
36066	facil	fácil	121	Accentuation Errors
83114	soslita	solicita	121	omission error
93071	yplaquetas	plaquetas	121	omission error
9190	avion	avión	120	Accentuation Errors
13795	certainian	creatinina	120	substitution errors
44494	hvi	vih	120	substitution errors
44599	icnia		120	others
47480	inmunospresor	inmunosupresor	120	omission error
87769	trasplate	trasplante	120	omission error
5134	ant	antecedente	119	omission error
11547	cadaverio	cadavérico	119	omission error
39934	glucometro	glucómetro	119	Accentuation Errors
47498	inmunosuopresor	inmunosupresor	119	omission error
63601	orian	orina	119	substitution errors
87814	trasplnate	trasplante	119	substitution errors
11768	calcificacion	calcificación	118	Accentuation Errors
13899	cervix	cérvix	118	Accentuation Errors
23925	desparasitacion	desparasitación	118	Accentuation Errors
39208	germenes	gérmenes	118	Accentuation Errors
56389	mgx		118	others
59490	nemia	anemia	118	omission error
80300	segumiento	seguimiento	118	omission error
80374	sem		118	others
7425	asintmatico	asintomático	117	omission error
14776	cisteina	cisteína	117	Accentuation Errors
27291	dp		117	others
35887	extraglomerular	extra glomerular	117	omission error
40060	glutea	glútea	117	Accentuation Errors
63473	or		117	others
69106	posmiccional	postmiccional	117	omission error
1715	adenopatia	adenopatía	116	Accentuation Errors
18400	contaminacion	contaminación	116	Accentuation Errors
8247	atipico	atípico	115	Accentuation Errors
28587	ecv	enfermedad cerebrovascular	115	omission error
41656	hemorama	hemograma	115	omission error
68260	pneumonie	pneumoniae	115	omission error
89607	unmes	un mes	115	omission error
7049	articulacion	articulación	114	Accentuation Errors
8779	auregcnias	urgencias	114	omission error
51356	leucociots	leucocitos	114	substitution errors
53558	mag		114	others
39956	glucos	glucosa	113	omission error
47754	inmunosuspresor	inmunosupresor	113	omission error
62946	omalgia		113	others
15265	clinicamnete	clínicamente	112	Accentuation Errors
18661	contol	control	112	omission error
7106	artropatia	artropatía	111	Accentuation Errors
12313	caracter	carácter	111	Accentuation Errors
34185	estrogenos	estrógenos	111	Accentuation Errors
37715	forunculo	forúnculo	111	Accentuation Errors
40379	grd	grdl	111	omission error
61613	nromales	normales	111	substitution errors
15874	cocntinura	continuar	110	omission error
19396	coronariografia	coronariografía	110	Accentuation Errors
20335	cretainain	creatinina	110	substitution errors
30828	endoscopica	endoscópica	110	Accentuation Errors
34369	etable	estable	110	omission error
36469	febriculas	febrículas	110	Accentuation Errors
59532	neoral	neural	110	substitution errors
72682	ptoasio	potasio	110	substitution errors
76362	remitio	remitió	110	Accentuation Errors
11513	cadaver	cadáver	109	Accentuation Errors
56271	mgkgdia	microgramos dia	109	omission error
73446	ra	rechazo agudo	109	omission error
4377	amp	ampolla	108	omission error
5272	anterio	anterior	108	omission error
30020	emanejo	manejo	108	omission error
33588	establ	estable	108	omission error
38669	gastrectomia	gastrectomía	108	Accentuation Errors
41234	hematooncologia	hematoncologia	108	omission error
46648	infranefrotico	infra nefrótico	108	omission error
49521	iuml		108	others
68052	plauqetas	plaquetas	108	substitution errors
37219	fl		107	others
44233	hpb		107	others
10723	bles	blee	106	substitution errors
15087	clasificacion	clasificación	106	Accentuation Errors
45259	implantacion	implantación	106	Accentuation Errors
2313	aereo	aéreo	105	Accentuation Errors
6994	arteriografia	arteriografía	105	Accentuation Errors
10438	biopolimeros	biopolímeros	105	Accentuation Errors
16315	colicos	cólicos	105	Accentuation Errors
30459	enas		105	others
54785	medicamenstos	medicamentos	105	omission error
90301	uroanlisis	uroanálisis	105	omission error
17519	conduccion	conducción	104	Accentuation Errors
45227	impdh	impide	104	omission error
2684	agudizacion	agudización	103	Accentuation Errors
24550	diametros	diámetros	103	Accentuation Errors
49314	is		103	others
87990	tratamineto	tratamiento	103	substitution errors
21285	cutanea	cutánea	102	Accentuation Errors
24114	detemir	detener	102	substitution errors
74818	recomedaciones	recomendaciones	102	omission error
7441	asintoamtica	asintomática	101	Accentuation Errors
21815	debil	débil	101	Accentuation Errors
28508	ecreatinina	creatinina	101	omission error
36468	febricula	febrícula	101	Accentuation Errors
78996	rvm		101	others
82426	snormal	normal	101	omission error
19944	cratinina	creatinina	100	omission error
21586	dceeudnoa		100	others
66312	pendietne	pendiente	100	substitution errors
89391	ultmos	últimos	100	omission error
26642	diverticulo	divertículo	99	Accentuation Errors
36020	eyeccion	eyección	99	Accentuation Errors
40791	hae	hace	99	omission error
74933	recomendcaiones	recomendaciones	99	substitution errors
87489	traslante	trasplante	99	omission error
8485	audifono	audífono	98	Accentuation Errors
9751	banf	banff	98	omission error
11237	buene	bueno	98	substitution errors
40120	gnmp	gromerulonefritis membranoproliferativa	98	omission error
56281	mgl	miligramos litro	98	omission error
84910	tacrolius	tacrolimus	98	omission error
90181	urnario	urinario	98	omission error
19054	convejidad	convexidad	97	substitution errors
28784	educacion	educación	97	Accentuation Errors
38679	gastricas	gástricas	97	Accentuation Errors
44771	idx	diagnostico	97	omission error
44810	ifi		97	others
51326	leucitos	leucocitos	97	omission error
64427	paciene	paciente	97	omission error
86248	tinitus	tinnitus	97	omission error
5219	antecednete	antecedente	96	substitution errors
31246	enpor	en por	96	omission error
34565	etorax	tórax	96	omission error
60748	nomal	normal	96	omission error
82356	sn		96	others
44985	iiiv		95	others
60374	niv		95	others
63143	ontrol	control	95	omission error
66306	pendiete	pendiente	95	omission error
83456	stado	estado	95	omission error
87498	traslpante	trasplante	95	substitution errors
87702	trasplantdo	trasplantado	95	omission error
14026	chadsvasc	chads vasc	94	omission error
17761	conizacion	conización	94	Accentuation Errors
65025	paraclincos	paraclínicos	94	omission error
72642	pterigio	pterigión	94	omission error
82319	sm		94	others
15863	cocntinua	continua	93	omission error
22070	dede	desde	93	omission error
32053	eporh		93	others
20536	cronia	crónica	92	omission error
40586	guia	guía	92	Accentuation Errors
60428	nivelles	niveles	92	omission error
75040	recomineda	recomienda	92	substitution errors
81111	sgot	got	92	omission error
86058	tgl	trigliceridos	92	omission error
90004	urinairo	urinario	92	substitution errors
8495	audiometria	audiometría	91	Accentuation Errors
8710	aumneto	aumento	91	substitution errors
36027	ezetimiba	ezetimibe	91	substitution errors
23095	der	derecho	90	omission error
44441	humeda	húmeda	90	Accentuation Errors
61120	normlaes	normales	90	substitution errors
75546	refere	refiere	90	omission error
82089	sisntomas	síntomas	90	omission error
82406	sniveles	niveles	90	omission error
91148	valroacion	valoración	90	Accentuation Errors
14457	cilindricas	cilíndricas	89	Accentuation Errors
38241	funcin	función	89	omission error
44385	hua	hemorragia uterina anormal	89	omission error
44568	ibp	inhibidor bomba protones	89	omission error
81112	sgpt	gpt	89	omission error
4183	aminoglucosidos	aminoglucósidos	88	Accentuation Errors
13778	certainaina	creatinina	88	omission error
27106	donnte	donante	88	omission error
56974	milmin	ml	88	omission error
66004	pde		88	others
76442	renalhace	renal hace	88	omission error
84670	sv	signos vitales	88	omission error
4858	angiografia	angiografía	87	Accentuation Errors
20882	cuantificacion	cuantificación	87	Accentuation Errors
22953	depositos	depósitos	87	Accentuation Errors
29389	ela	esclerosis lateral amniotrofica	87	omission error
41274	hematuri	hematuria	87	omission error
41866	hepato	epato	87	omission error
91104	valorcion	valoración	87	omission error
92635	vu		87	others
30423	enal	renal	86	omission error
35871	extraccion	extracción	86	Accentuation Errors
60064	nieveles	niéveles	86	Accentuation Errors
62298	oc		86	others
2346	aestado	estado	85	omission error
11514	cadavercio	cadavérico	85	Accentuation Errors
64590	paiente	paciente	85	omission error
83263	spor		85	others
83785	suboptima	subóptima	85	Accentuation Errors
11984	calorica	calórica	84	Accentuation Errors
13213	ceaf		84	others
17252	conciliacion	conciliación	84	Accentuation Errors
20312	cretaianian	creatinina	84	omission error
20859	cuanod	cuando	84	substitution errors
58714	nac		84	others
86137	tien	tiene	84	omission error
90208	uroanaisis	uroanálisis	84	omission error
6311	apesar	a pesar	83	omission error
15017	clacio	calcio	83	substitution errors
24938	diduresiis	diuresis	83	omission error
39027	generacion	generación	83	Accentuation Errors
47855	inmuosupresion	inmunosupresión	83	omission error
53543	maenjo	manejo	83	substitution errors
82707	solciito	solicito	83	substitution errors
83329	srefiere	refiere	83	omission error
90586	usemana	semana	83	omission error
6754	arerial	arterial	82	omission error
13878	cervico	cérvico	82	Accentuation Errors
26518	diureis	diereis	82	substitution errors
27301	dpo	delirium perioperatorio	82	omission error
30922	energetico	energético	82	Accentuation Errors
36391	fbc	fibrobroncoscopia	82	omission error
41897	hepatopatia	hepatopatía	82	Accentuation Errors
50157	kleibsella	klebsiella	82	substitution errors
61266	normokalemia	potasio normal	82	omission error
62346	ocacionales	ocasionales	82	substitution errors
66005	pdeo	parcial orina	82	omission error
19902	craetinina	creatinina	81	substitution errors
39868	glucoa	glucosa	81	omission error
47444	inmunopsupresor	inmunosupresor	81	omission error
84955	tad	tension arterial diastolica	81	omission error
89945	urianrio	urinario	81	substitution errors
19779	cotrol	control	80	omission error
27214	dosiis	dosis	80	omission error
45105	im	intramuscular	80	omission error
71839	proteinuira	proteinuria	80	substitution errors
75509	reestenosis	Re estenosis	80	omission error
86758	tor		80	others
88423	trimetroprim	trimetoprima	80	substitution errors
5791	antihtsivos	antitusivos	79	substitution errors
6689	arbol	árbol	79	Accentuation Errors
9518	bactereiria	bacteriuria	79	substitution errors
27087	donate	donante	79	omission error
39105	generica	genérica	79	Accentuation Errors
64478	pacietne	paciente	79	substitution errors
86447	tno		79	others
7761	asjuta	ajusta	78	substitution errors
9699	bal		78	others
43788	homogenea	homogénea	78	Accentuation Errors
50476	laboratroios	laboratorios	78	substitution errors
54023	manjeo	manejo	78	substitution errors
10008	belly	bell	77	omission error
12075	cambiso	cambios	77	substitution errors
26773	doannte	donante	77	substitution errors
36453	febrereo	febrero	77	omission error
42005	herpeticas	herpéticas	77	Accentuation Errors
50106	ki		77	others
72419	prunne		77	others
2628	agsbh	antigeno hepatitis b	76	omission error
19768	cotntrol	control	76	omission error
22623	demostro	demostró	76	Accentuation Errors
26542	diuresisi	diuresis	76	omission error
28044	eceratinina	creatinina	76	omission error
37742	fosf	fosforo	76	omission error
55609	mese	meses	76	omission error
70591	presneto	presento	76	substitution errors
92617	vsem		76	others
15683	coc		75	others
25633	dis		75	others
26704	dle		75	others
26770	doanante	donante	75	omission error
46330	infecion	infección	75	omission error
66265	pendienet	pendiente	75	substitution errors
69239	posterio	posterior	75	omission error
70681	prevais	previas	75	substitution errors
73695	rapida	rápida	75	Accentuation Errors
75345	recurencia	recurrencia	75	omission error
78246	ribaroxaban	rivaroxabán	75	Accentuation Errors
84706	sxs		75	others
4800	aneurismatica	aneurismática	74	Accentuation Errors
13318	cefalica	cefálica	74	Accentuation Errors
17274	conclusion	conclusión	74	Accentuation Errors
41669	hemorragico	hemorrágico	74	Accentuation Errors
51297	leucictos	leucocitos	74	omission error
57437	mmiis	miembros inferiores	74	omission error
63646	orin	orina	74	omission error
69553	potasi	potasio	74	omission error
81117	sgs		74	others
89462	uml		74	others
10014	bence		73	others
27204	dosi	dosis	73	omission error
37574	formacion	formación	73	Accentuation Errors
39169	genral	general	73	omission error
41543	hemogarma	hemograma	73	substitution errors
44524	iah		73	others
46961	inico	inicio	73	omission error
72107	protinuria	proteinuria	73	omission error
80165	seg		73	others
84897	tacrolimusxl	tacrolimus	73	omission error
22906	deposicones	deposiciones	72	omission error
31001	enfermedada	enfermedad	72	omission error
54542	mcofenolato	micofenolato	72	omission error
55957	metorpolol	metoprolol	72	substitution errors
57678	moemnto	momento	72	substitution errors
57844	mometno	momento	72	substitution errors
66252	pendi		72	others
80243	seguimento	seguimiento	72	omission error
82431	snormla	normal	72	omission error
13112	ccon	con	71	omission error
15647	coagulos	coágulos	71	Accentuation Errors
16493	coloracion	coloración	71	Accentuation Errors
21617	dceuendo	de cuando	71	omission error
23918	desparacitacion	desparasitación	71	Accentuation Errors
26588	diursiis	diuresis	71	substitution errors
41348	hemicolectomia	hemicolectomía	71	Accentuation Errors
45048	ileo	íleo	71	Accentuation Errors
55827	metforminasitagliptina	metformina sitagliptina	71	omission error
58970	nd		71	others
66081	pediente	pendiente	71	omission error
76820	reposicion	reposición	71	Accentuation Errors
87438	trasferrina	transferrina	71	omission error
89075	udssem		71	others
14662	circulacion	circulación	70	Accentuation Errors
21309	cv		70	others
27064	donane	donante	70	omission error
38452	gabapentin	gabapentina	70	omission error
45907	indicacaioens	indicaciones	70	omission error
65073	paraclinicamenet	paraclinicamente	70	substitution errors
71810	proteinria	proteinuria	70	omission error
72652	ptes	pacientes	70	omission error
74719	recoemndaciones	recomendaciones	70	substitution errors
78227	rge	reflujo gastroesofagico	70	omission error
79642	scan	escaner	70	omission error
79764	scurso	curso	70	omission error
8688	aumetno	aumento	69	substitution errors
11004	braquiocefalica	braquiocefálica	69	Accentuation Errors
45077	ilica	iliaca	69	omission error
46005	indices	índices	69	Accentuation Errors
46698	infusion	infusión	69	Accentuation Errors
47493	inmunosuipresor	inmunosupresor	69	omission error
51800	levemnete	levemente	69	substitution errors
59524	neoplasica	neoplásica	69	Accentuation Errors
66261	pendiene	pendiente	69	omission error
69949	prednislona	prednisolona	69	omission error
71841	proteinuiria	proteinuria	69	omission error
74730	recoemnedcaiones	recomendaciones	69	omission error
80047	secundria	secundaria	69	omission error
80238	seguimeinto	seguimiento	69	substitution errors
84526	suspencion	suspensión	69	Accentuation Errors
87070	tracrolimus	tacrolimus	69	omission error
10534	bipsia	biopsia	68	omission error
11735	calci	calcio	68	omission error
17128	comunicacion	comunicación	68	Accentuation Errors
17453	condicones	condiciones	68	omission error
20187	creatnina	creatinina	68	omission error
36285	farmacologica	farmacológica	68	Accentuation Errors
43700	hoas	horas	68	omission error
55299	menejo	manejo	68	substitution errors
56102	mgcalcitriol	calcitriol	68	omission error
71927	proteiuria	proteinuria	68	omission error
78491	rmn	resonancia nuclear magnetica	68	omission error
84861	tacrolimuis	tacrolimus	68	omission error
8814	aurgencia	urgencia	67	omission error
14736	cirugias	cirugías	67	Accentuation Errors
18780	contrasplante	con trasplante	67	omission error
21797	debera	deberá	67	Accentuation Errors
24925	didureis	diuresis	67	substitution errors
28096	eceudnoa		67	others
39744	glomerulo	glomérulo	67	Accentuation Errors
42054	heterotopico	heterotópico	67	Accentuation Errors
54556	md		67	others
69880	pred		67	others
71817	proteinruai	proteinuria	67	substitution errors
82170	sistolico	sistólico	67	Accentuation Errors
9605	bacts	bacterias	66	omission error
38877	gastrostomia	gastrostomía	66	Accentuation Errors
61361	normtoensa	normotensa	66	substitution errors
64627	paleutas		66	others
75577	refiee	refiere	66	omission error
80437	semans	semanas	66	omission error
85234	tasplante	trasplante	66	omission error
7700	asisntomatico	asintomático	65	omission error
15223	clinca	clínica	65	omission error
16507	colostomia	colostomía	65	Accentuation Errors
29718	elevaciond	elevación	65	omission error
40522	gsfs	glomeruloesclerosis focal segmentaria	65	omission error
57661	mody		65	others
63024	omperazol	omeprazol	65	substitution errors
64428	pacienet	paciente	65	substitution errors
65981	pciente	paciente	65	omission error
68207	pn		65	others
89760	uretero	uréter	65	omission error
6292	apendicectomia	apendicetomía	64	omission error
9805	barret	barrett	64	omission error
15607	cntrol	control	64	omission error
29639	electronico	electrónico	64	Accentuation Errors
31146	enlapril	enalapril	64	omission error
35758	expontaneamente	espontáneamente	64	Accentuation Errors
39589	glicmeia	glicemia	64	substitution errors
45055	ileon	íleon	64	Accentuation Errors
46181	inespecificos	inespecíficos	64	Accentuation Errors
50451	laboratoros	laboratorios	64	omission error
50963	lcr	liquido cefalo raquideo	64	omission error
53416	ma		64	others
56512	micofenlato	micofenolato	64	omission error
58425	muiml	mililitro	64	omission error
61567	nr		64	others
78893	rterial	arterial	64	omission error
79021	sa		64	others
87542	traspalntado	trasplantado	64	substitution errors
3470	alimentacion	alimentación	63	Accentuation Errors
7914	aspergillosis	aspergilosis	63	omission error
8947	autoexpandibles	auto expandibles	63	omission error
12963	cauterizacion	cauterización	63	Accentuation Errors
14548	cion	con	63	omission error
18674	contorl	control	63	substitution errors
29845	eliminacion	eliminación	63	Accentuation Errors
35757	expontanea	espontanea	63	substitution errors
37216	fk		63	others
37459	foemula	fórmula	63	Accentuation Errors
37716	forunculos	forúnculos	63	Accentuation Errors
39460	glandulas	glándulas	63	Accentuation Errors
41592	hemogram	hemograma	63	omission error
43126	hipocromia	hipocromía	63	Accentuation Errors
43324	hiposodica	hiposódica	63	Accentuation Errors
45351	imunosupresion	inmunosupresión	63	omission error
50480	laboratroiso	laboratorio	63	omission error
53110	lr		63	others
56391	mgxl	miligramos	63	omission error
56580	micofenolto	micofenolato	63	omission error
59612	neu		63	others
68144	plna	plan	63	substitution errors
79457	sarscov		63	others
81584	sind		63	others
84015	suguiere	sugiere	63	omission error
90269	uroanaliss	uroanálisis	63	omission error
20526	cronca	crónica	62	omission error
29558	electrofisiologia	electrofisiología	62	Accentuation Errors
35801	extabaquismo	tabaquismo	62	omission error
36682	ferrocinetico	ferrocinética	62	Accentuation Errors
41000	hbpm		62	others
45353	imunosupresor	inmunosupresor	62	omission error
57464	mms	mes	62	substitution errors
77887	retortijon	retorcijon	62	substitution errors
78922	rtu	resección transuretral próstata	62	omission error
22860	deposciones	deposiciones	61	omission error
24746	diastolicas	diastólicas	61	Accentuation Errors
31748	epicardicas	pericárdicas	61	omission error
38348	fur	ultima regla	61	omission error
42999	hipertrofica	hipertrófica	61	Accentuation Errors
69507	posttrasplante	postrasplante	61	omission error
82355	smx		61	others
84233	superio	superior	61	omission error
92725	wbcul		61	others
8406	atrofico	atrófico	60	Accentuation Errors
10505	biosporin	ciclosporina	60	omission error
21975	decidira	decidirá	60	Accentuation Errors
30216	emetico	emético	60	Accentuation Errors
33001	esfinter	esfínter	60	Accentuation Errors
45501	inciia	inicia	60	substitution errors
56307	mgml	mililitro	60	omission error
60821	norales	orales	60	omission error
4769	anestesiologia	anestesiología	59	Accentuation Errors
10121	bi		59	others
13226	ceatinina	creatinina	59	omission error
14929	citopaticos	citopáticos	59	Accentuation Errors
15100	claudicacion	claudicación	59	Accentuation Errors
19204	copn	con	59	omission error
30365	empirica	empírica	59	Accentuation Errors
38248	funcio	función	59	omission error
41825	hepaticos	hepáticos	59	Accentuation Errors
45059	ileostomia	ileostomía	59	Accentuation Errors
55490	meq	mililitros	59	omission error
55492	meqdl	decilitros	59	omission error
73195	quie	quien	59	omission error
87778	trasplatne	trasplante	59	substitution errors
87904	trasuretral	transuretral	59	omission error
3938	ambios	ambos	58	omission error
7507	asintomatic	asintomática	58	omission error
16345	colli	coli	58	omission error
18508	continaur	continuar	58	substitution errors
30545	enconrarse	encontrarse	58	omission error
31511	enurologia	neurología	58	Accentuation Errors
31643	eosinofilica	eosinofílica	58	Accentuation Errors
39223	gestacion	gestación	58	Accentuation Errors
40686	habitos	hábitos	58	Accentuation Errors
43560	histologico	histológico	58	Accentuation Errors
52247	linfomatoidea	linfoma	58	omission error
56073	mga	miligramo	58	omission error
57420	mmh		58	others
70060	preeliminar	preliminar	58	omission error
7424	asintmatica	asintomática	57	omission error
9504	bacterairia	bacteriuria	57	substitution errors
12234	canula	cánula	57	Accentuation Errors
12930	caudir	acudir	57	substitution errors
29111	eha		57	others
30978	enferemdad	enfermedad	57	substitution errors
39472	glarginaaspart	glargina aspart	57	omission error
42901	hipertesion	hipertensión	57	omission error
42906	hipertesiva	hipertensiva	57	omission error
56071	mfs		57	others
56603	micofneolato	micofenolato	57	substitution errors
62351	ocaciones	ocasiones	57	substitution errors
64504	pacinte	paciente	57	omission error
66320	pendinte	pendiente	57	omission error
72855	pulmonarneumologia	pulmonar neumología	57	omission error
81774	sintoams	síntomas	57	Accentuation Errors
89868	urgecias	urgencias	57	omission error
2288	aemia	anemia	56	omission error
4911	angulos	ángulos	56	Accentuation Errors
8805	aurgecias	urgencias	56	substitution errors
11928	calico		56	others
13408	ceftriazona	ceftriaxona	56	substitution errors
36312	farmaologicos	farmacológicos	56	omission error
44127	hospitalziaciones	hospitalizaciones	56	substitution errors
47821	inmunsupresion	inmunosupresión	56	omission error
52767	lmv	liquidos	56	omission error
58293	mtp		56	others
60069	nievels	nieves	56	omission error
81164	shu	sindrome uremico hemolitico	56	omission error
82231	sitolica	sistólica	56	omission error
84852	tacrolimu	tacrolimus	56	omission error
85403	teine	tiene	56	substitution errors
86908	tot		56	others
8481	audicion	audición	55	Accentuation Errors
9760	bano	baño	55	Accentuation Errors
15155	clcinicamente	clínicamente	55	omission error
27635	dupplex	doppler	55	substitution errors
29719	elevacionde	elevacion de	55	omission error
31384	enteropatogena	enteropatógeno	55	Accentuation Errors
38965	gefs		55	others
40310	granulacion	granulación	55	Accentuation Errors
41035	hd	hemodialisis	55	omission error
55052	meimbros	miembros	55	substitution errors
56529	micofenoato	micofenolato	55	omission error
57491	mnejo	manejo	55	omission error
57727	mohs		55	others
66679	perienal	perirenal	55	omission error
71823	proteins	proteínas	55	omission error
74261	reanl	renal	55	substitution errors
78209	rfeiere	refiere	55	substitution errors
87343	transtorno	trastorno	55	omission error
7697	asisntomatica	asintomática	54	omission error
8886	auscultacion	auscultación	54	Accentuation Errors
9894	baston	bastón	54	Accentuation Errors
17758	conitnua	continua	54	substitution errors
19468	correcion	corrección	54	omission error
26535	diuresiiss	diuresis	54	omission error
26590	diursis	diuresis	54	omission error
34895	evariacion	variación	54	omission error
36317	farmcologicos	farmacológicos	54	omission error
39844	glucemico	glucémico	54	Accentuation Errors
40092	gn		54	others
45562	inclusion	inclusión	54	Accentuation Errors
65044	paracliniacmente	paraclinicamente	54	substitution errors
73922	rdos	dos	54	omission error
79677	sceliscolombianadetrasplantescom	nefrologo	54	omission error
80658	sentise	sentirse	54	omission error
84849	tacrolimsu	tacrolimus	54	substitution errors
89507	und	unidad	54	omission error
91039	valoracionpor	valoracion por	54	omission error
7627	asintomtico	asintomático	53	omission error
9481	bactariuria	bacteriuria	53	substitution errors
11492	cacut		53	others
13753	certaianian	creatinina	53	omission error
22306	degeneracion	degeneración	53	Accentuation Errors
35476	exeresis	nefrectomia	53	omission error
36592	fenitoina	fenitoína	53	Accentuation Errors
41540	hemogama	hemograma	53	omission error
41900	hepatorenal	hepatorrenal	53	omission error
44877	igua	agua	53	substitution errors
61284	normosodica	normo sódica	53	omission error
64398	pacente	paciente	53	omission error
80048	secundrio	secundario	53	omission error
82635	sodioco	sódico	53	omission error
87214	transaminsas	transaminasas	53	omission error
2626	ags	antigeno	52	omission error
14326	ciclospornia	ciclosporina	52	substitution errors
22041	decsrito	descrito	52	substitution errors
24343	diabeticaoftalmologia	diabetica oftalmologia	52	omission error
25683	discoosteofitos	disco osteofitos	52	omission error
28552	ecuando	cuando	52	omission error
30762	endocrinologico	endocrinológico	52	Accentuation Errors
40187	got		52	others
41296	hematurica	hematúrica	52	Accentuation Errors
60383	niveels	niveles	52	substitution errors
76972	requierio	requirió	52	omission error
89154	ugml	mililitros	52	omission error
91009	valoracaion	valoración	52	omission error
10500	biospia	biopsia	51	substitution errors
12669	caroli		51	others
16275	colestrol	colesterol	51	omission error
17938	conproteinuria	con proteinuria	51	omission error
21517	dara	dará	51	Accentuation Errors
25392	diminuye	disminuye	51	omission error
26404	disureisis	diuresis	51	omission error
28237	ecocardiogrma	ecocardiograma	51	omission error
36330	fascetario	facetario	51	omission error
42758	hiperparatirodismo	hiperparatiroidismo	51	omission error
47788	inmunouspresor	inmunosupresor	51	substitution errors
53111	lra	lesion renal aguda	51	omission error
55697	mestruacion	menstruación	51	omission error
63599	oria	orina	51	omission error
67211	persite	persiste	51	omission error
72348	prteinuria	proteinuria	51	omission error
83190	sp		51	others
85323	tcrolimus	tacrolimus	51	omission error
87406	trasaminasas	transaminasas	51	omission error
92858	xiii		51	others
2010	adm	administra	50	omission error
2952	ajsuta	ajuste	50	substitution errors
4675	anemi	anemia	50	omission error
11520	cadavericio	cadavérico	50	omission error
12290	captacion	captación	50	Accentuation Errors
18503	continau	continua	50	substitution errors
18763	contraremision	contra remisión	50	omission error
24585	diarea	diarrea	50	omission error
26126	dismorficos	dismórficos	50	Accentuation Errors
29502	electricamente	eléctricamente	50	Accentuation Errors
31647	eosinofilos	eosinófilos	50	Accentuation Errors
31972	epit		50	others
33849	estdo	estado	50	omission error
38431	fv		50	others
39125	genetica	genética	50	Accentuation Errors
43699	hoars	horas	50	substitution errors
49645	izquiedo	izquierdo	50	omission error
50951	lbs	libras	50	omission error
51444	leucocits	leucocitos	50	omission error
51687	leuocictos	leucocitos	50	substitution errors
53870	manejeo	manejo	50	omission error
56066	mfmf		50	others
70013	prednsiolona	prednisolona	50	substitution errors
76453	renall	renal	50	omission error
87981	tratamietno	tratamiento	50	substitution errors
89708	uregncias	urgencias	50	substitution errors
4380	ampc		49	others
8515	auemnto	aumento	49	substitution errors
9005	autologo	autólogo	49	Accentuation Errors
15902	cocntrol	control	49	omission error
16556	com	con	49	substitution errors
19008	conttrol	control	49	omission error
30354	empezo	empezó	49	Accentuation Errors
31524	envian	envían	49	Accentuation Errors
34603	etrasplnate	retrasplante	49	omission error
34837	evalua	evalúa	49	Accentuation Errors
37135	fisicos	físicos	49	Accentuation Errors
37792	fosfor	fosforo	49	omission error
43650	hlamm		49	others
43994	hosp	hospital	49	omission error
51264	leuccitos	leucocitos	49	omission error
52358	lipitor	limitar	49	substitution errors
53536	maejo	manejo	49	omission error
60461	nivle	nivel	49	substitution errors
87721	trasplanter	trasplantar	49	substitution errors
89142	ug		49	others
3361	alergico	alérgico	48	Accentuation Errors
5675	antifosfolipido	antifosfolípido	48	Accentuation Errors
6122	ao		48	others
7757	asitomatico	asintomático	48	omission error
9414	bac	bacteria	48	omission error
10520	bipedestacion	bipedestación	48	Accentuation Errors
10693	blastocystis	blastocistis	48	substitution errors
13802	certainina	creatinina	48	substitution errors
19321	corazon	corazón	48	Accentuation Errors
19795	cov		48	others
26563	diureticos	diuréticos	48	Accentuation Errors
26990	dolro	dolor	48	substitution errors
28135	ecicloporina	ciclosporina	48	substitution errors
30217	emeticos	eméticos	48	Accentuation Errors
30694	endermatologia	en dermatología	48	omission error
30898	enelapril	enalapril	48	substitution errors
34604	etrasplnates	trasplantes	48	omission error
41010	hce	hace	48	omission error
41909	hepattis	hepatitis	48	omission error
42038	heterogenea	heterogénea	48	Accentuation Errors
47516	inmunosupersor	inmunosupresor	48	substitution errors
52408	liqudios	líquidos	48	Accentuation Errors
68179	pls		48	others
74313	reatinina	creatinina	48	omission error
74971	recomenedcaione	recomendaciones	48	substitution errors
81867	sintoms	síntomas	48	omission error
92532	volvio	volvió	48	Accentuation Errors
5993	antitusigeno	antitusígeno	47	Accentuation Errors
12944	caus	causa	47	omission error
23378	desaparicion	desaparición	47	Accentuation Errors
25602	diresis	diuresis	47	omission error
30139	emedicamento	medicamento	47	omission error
34932	eveista	revista	47	substitution errors
36764	ffv		47	others
40670	habitacion	habitación	47	Accentuation Errors
40743	hac	hace	47	omission error
42782	hiperpearatiroidismo	hiperparatiroidismo	47	omission error
44501	hy	hay	47	omission error
62024	nveles	niveles	47	omission error
65674	paroxetine	paroxetina	47	substitution errors
75692	refioere	refiere	47	omission error
84848	tacrolims	tacrolimus	47	omission error
7348	asimetrica	asimétrica	46	Accentuation Errors
8159	atenuacion	atenuación	46	Accentuation Errors
12080	cambos	cambios	46	omission error
12379	carbapenemicos	carbapenémicos	46	Accentuation Errors
20546	cronicamente	crónicamente	46	Accentuation Errors
27121	door	dolor	46	omission error
31782	epididimo	epidídimo	46	Accentuation Errors
33949	esternotomia	esternotomía	46	Accentuation Errors
37537	fonoaudiologia	fonoaudiología	46	Accentuation Errors
38147	fucnion	función	46	Accentuation Errors
40126	gnral	general	46	omission error
41251	hematoquezia	hematoquexia	46	substitution errors
47478	inmunospresion	inmunosupresión	46	omission error
56336	mgr	miligramos	46	omission error
57523	mo		46	others
64096	otasio	potasio	46	omission error
65050	paracliniacmnete	paraclínicamente	46	Accentuation Errors
66943	permancer	permanecer	46	omission error
90197	uroaalisis	uroanálisis	46	omission error
92871	xldia	dia	46	omission error
6282	apd		45	others
10113	bgn		45	others
10665	blanquesina	blanquecina	45	substitution errors
11515	cadaverco	cadavérico	45	omission error
12258	capd		45	others
13621	ceratinain	creatinina	45	substitution errors
13768	certainaia	creatinina	45	substitution errors
14011	cgia	cirugia	45	omission error
14140	ci		45	others
14253	cicloporian	ciclosporina	45	omission error
16199	coledoco	colédoco	45	Accentuation Errors
18272	construccion	construcción	45	Accentuation Errors
18992	contrrol	control	45	omission error
19097	convulsion	convulsión	45	Accentuation Errors
19750	cotninua	continua	45	substitution errors
23637	desd	desde	45	omission error
23818	desht		45	others
27222	dosisi	dosis	45	omission error
30993	enfermead	enfermedad	45	omission error
35890	extrahepatica	extrahepática	45	Accentuation Errors
36539	feibre	fiebre	45	substitution errors
36792	fibre	fiebre	45	omission error
39563	glicemico	glicémico	45	Accentuation Errors
44250	hpertension	hipertensión	45	omission error
44800	if		45	others
54665	mediacmenstos	medicamentos	45	omission error
65684	paroxistico	paroxístico	45	Accentuation Errors
68441	poliaquiuria	polaquiuria	45	omission error
74430	receomendaciones	recomendaciones	45	omission error
76914	requeire	requiere	45	substitution errors
82444	snromal	normal	45	omission error
83556	stres	estrés	45	omission error
88761	tsv		45	others
2919	aisntomatica	asintomatico	44	substitution errors
9728	balon	balón	44	Accentuation Errors
13911	cesarea	cesárea	44	Accentuation Errors
15083	clasico	clásico	44	Accentuation Errors
15771	cocmo	como	44	omission error
20057	creatiniana	creatinina	44	omission error
23060	depuracaion	depuración	44	omission error
29006	efiere	refiere	44	omission error
29985	elvacion	elevación	44	omission error
31939	episodiso	episodios	44	substitution errors
33066	esmo		44	others
36987	fijacion	fijación	44	Accentuation Errors
39280	gi		44	others
62491	ocn	con	44	substitution errors
65080	paraclinicamete	paraclínicamente	44	omission error
68294	poasio	potasio	44	omission error
70584	presnetado	presentado	44	substitution errors
71190	proeinuria	proteinuria	44	omission error
72035	protieneurai	proteinuria	44	omission error
78150	revisara	a	44	omission error
82014	sis		44	others
85191	tarsplante	trasplante	44	substitution errors
89399	ultomos	últimos	44	Accentuation Errors
90277	uroanalsiis	uroanálisis	44	Accentuation Errors
91893	vesiculoureteral	vesicoureteral	44	omission error
3404	alfafetoproteina	alfafetoproteína	43	Accentuation Errors
4502	an		43	others
11842	calcitrio	calcitriol	43	omission error
13746	certaiain	creatinina	43	omission error
14053	chcm		43	others
14161	ciatico	ciático	43	Accentuation Errors
15106	clavicula	clavícula	43	Accentuation Errors
20156	creatinnia	creatinina	43	substitution errors
22058	decubito	decúbito	43	Accentuation Errors
25380	diminucion	diminución	43	Accentuation Errors
28224	ecocardiogram	ecocardiograma	43	omission error
30035	emarzo	marzo	43	omission error
34919	evdayb	endoscopia vias digestivas altas bajas	43	omission error
37264	flexion	flexión	43	Accentuation Errors
49626	izqueird	izquierda	43	omission error
51353	leucocios	leucocitos	43	omission error
51376	leucocitios	leucocitos	43	omission error
57446	mmm	milimetros	43	omission error
57465	mmss	miembros superiores	43	omission error
60081	nievles	niveles	43	substitution errors
60170	nio		43	others
69581	potaso	potasio	43	omission error
69970	prednisolon	prednisolona	43	omission error
80129	sedmento	sedimento	43	omission error
80991	setable	estable	43	substitution errors
87655	trasplant	trasplanta	43	omission error
88100	tre		43	others
88501	trnsaminasas	transaminasas	43	omission error
88663	trr		43	others
90063	urinarionormal	urinario normal	43	omission error
3296	alcio	calcio	42	omission error
5361	antg	antigeno	42	omission error
7417	asintiomatico	asintomático	42	omission error
13163	cdaverico	cadavérico	42	omission error
22383	deicde	decide	42	substitution errors
28353	ecografica	ecográfica	42	Accentuation Errors
32334	erechazo	rechazo	42	omission error
33159	esp		42	others
33398	espondiloartrosicos	espondilo artrósicos	42	omission error
35148	evolcuion	evolución	42	Accentuation Errors
35288	exacerbacion	exacerbación	42	Accentuation Errors
35529	exocervix	exocérvix	42	Accentuation Errors
43561	histologicos	histológicos	42	Accentuation Errors
46869	inica	inicia	42	omission error
69530	potaios	potasio	42	substitution errors
78065	reval	renal	42	substitution errors
78520	rnp		42	others
79121	saf		42	others
79759	sct	subcutaneo	42	omission error
81554	sinanemia	sin anemia	42	omission error
81631	singos	signos	42	substitution errors
82767	solicit	solicita	42	omission error
84682	svg		42	others
86938	totla	total	42	substitution errors
90179	urnaria	urinaria	42	omission error
90280	uroanalsisi	uroanálisis	42	Accentuation Errors
91258	variacione	variaciones	42	omission error
3191	albumia	albumina	41	omission error
4289	amnejeo	manejo	41	omission error
6990	arterioesclerotica	arterioesclerótica	41	Accentuation Errors
7112	artrosicos	artrósicos	41	Accentuation Errors
8702	aumneta	aumenta	41	substitution errors
12851	categoria	categoría	41	Accentuation Errors
14801	cistoflow	cistoflo	41	omission error
17954	conrespecto	con respecto	41	omission error
20123	creatinine	creatinina	41	substitution errors
23568	descompresion	descompresión	41	Accentuation Errors
28969	efebrereo	febrero	41	omission error
32654	erupcion	erupción	41	Accentuation Errors
33511	esquiema	esquema	41	omission error
33787	estara	estará	41	Accentuation Errors
33829	estbales	estables	41	substitution errors
44429	humaloc		41	others
45525	incision	incisión	41	Accentuation Errors
54524	mcgromeprazol	omeprazol	41	omission error
62013	nva	nada via oral	41	omission error
69719	praclinicos	paraclínicos	41	omission error
71816	proteinrua	proteinuria	41	omission error
74737	recoemnedecaiones	recomendaciones	41	omission error
82202	sitema	sistema	41	omission error
84707	sy		41	others
89942	urianria	urinaria	41	substitution errors
91019	valoracio	valoración	41	omission error
92854	xerostomia	xerostomía	41	Accentuation Errors
93121	yu		41	others
8081	ataxica	atáxica	40	Accentuation Errors
18630	contiuar	continuar	40	omission error
19176	copiasml	copias	40	omission error
19216	copntrol	control	40	omission error
20779	cuadriceps	cuádriceps	40	Accentuation Errors
26530	diuresi	diuresis	40	omission error
29417	elastica	elástica	40	Accentuation Errors
31381	enteropatia	enteropatía	40	Accentuation Errors
31866	epilepticos	epilépticos	40	Accentuation Errors
39543	gliceia	glicemia	40	omission error
43270	hipoperfusion	hipoperfusión	40	Accentuation Errors
43433	hipotroficos	hipotróficos	40	Accentuation Errors
45508	inciio	inicio	40	substitution errors
45905	indicacaioen	indicación	40	omission error
47497	inmunosuopresion	inmunosupresión	40	omission error
50511	labortaorios	laboratorios	40	substitution errors
51784	levemenete	levemente	40	omission error
56547	micofenolat	micofenolato	40	omission error
57323	mldia	mililitros	40	omission error
59943	ngm	nanogramos	40	omission error
61373	nornmal	normal	40	omission error
63158	ooforectomia	ooforectomía	40	Accentuation Errors
63372	opr	por	40	substitution errors
69410	postraplante	postrasplante	40	omission error
73496	radigorafia	radiografía	40	Accentuation Errors
74873	recomendacinoes	recomendaciones	40	substitution errors
84503	susp	suspension	40	omission error
90106	urinaro	urinario	40	omission error
90241	uroanalisisi	uroanálisis	40	omission error
91439	vd		40	others
93203	zn		40	others
5032	anomalias	anomalías	39	Accentuation Errors
9761	banos	baños	39	Accentuation Errors
9929	bb		39	others
20545	cronical	crónica	39	omission error
27627	duplex	doppler	39	omission error
28319	ecogenicos	ecogénicos	39	Accentuation Errors
30981	enferemedad	enfermedad	39	omission error
31195	enoftalmologia	en oftalmología	39	omission error
33586	estabkle	estable	39	omission error
34223	estubo	estuvo	39	substitution errors
39106	generico	genérico	39	Accentuation Errors
40110	gnfs		39	others
46315	infeccon	infección	39	omission error
47602	inmunosupreson	inmunosupresor	39	substitution errors
54830	medicamnetos	medicamentos	39	substitution errors
56135	mgdiacalcitriol	calcitriol	39	omission error
57473	mn		39	others
60146	nina		39	others
66379	peniente	pendiente	39	omission error
69827	precena	presenta	39	omission error
80263	seguimietno	seguimiento	39	substitution errors
80272	seguimineto	seguimiento	39	substitution errors
80388	seman	semana	39	omission error
80506	senal	señal	39	Accentuation Errors
81765	sintmas	síntomas	39	omission error
87328	transplante	trasplante	39	omission error
88101	trea		39	others
89858	urg	urgencias	39	omission error
4671	anema	anemia	38	omission error
5651	antidiabeticos	antidiabéticos	38	Accentuation Errors
5780	antihistaminicos	antihistamínicos	38	Accentuation Errors
6979	arteril	arterial	38	omission error
7210	ascitico	ascítico	38	Accentuation Errors
7823	asociadoa	asociado	38	omission error
15159	clcinicamnete	clínicamente	38	omission error
16009	cognocitivo	cognoscitivo	38	omission error
16429	colonica	colónica	38	Accentuation Errors
20554	cronicaotorrinolaringologia	cronica otorrinolaringologia	38	omission error
21592	dceeundoa		38	others
22748	deorina	de orina	38	omission error
26255	displasiapylori	displasia pylori	38	omission error
31203	enontrarse	encontrarse	38	omission error
33856	estearas	estearasa	38	omission error
36608	fenomeno	fenómeno	38	Accentuation Errors
39483	glaucomaoftalmologia	glaucoma oftalmología	38	omission error
40049	gluosa	glucosa	38	omission error
41033	hcv	hepatitis c	38	omission error
43001	hipertrofico	hipertrófico	38	Accentuation Errors
44289	hpy	pylori	38	omission error
47857	inmuosupresor	inmunosupresor	38	omission error
48950	inunosupresor	inmunosupresor	38	omission error
51582	leucopenica	leucopenia	38	omission error
56316	mgnoche	noche	38	omission error
57964	mononeuropatia	mononeuropatía	38	Accentuation Errors
60409	nivelelsde	niveles de	38	substitution errors
62995	omeprzol	omeprazol	38	omission error
65009	paracliinicos	paraclínicos	38	omission error
66130	pefil	perfil	38	omission error
70148	preias	previas	38	omission error
75984	reiere	refiere	38	omission error
76508	renitec	remite	38	omission error
79790	sdceuendoa		38	others
82078	sisntoams	síntomas	38	omission error
85302	tcarolimus	tacrolimus	38	substitution errors
91017	valoracin	valoración	38	omission error
3228	albumna	albumina	37	omission error
12981	caverico	cadaverico	37	omission error
14052	chc	hemograma	37	omission error
17424	condicionesluce	condiciones luce	37	omission error
20530	croncica	crónica	37	omission error
21162	cumplio	cumplió	37	Accentuation Errors
24096	deteccion	detección	37	Accentuation Errors
26030	disminuira	disminuirá	37	Accentuation Errors
29614	electroltico	electrolítico	37	omission error
32257	equlibrio	equilibrio	37	omission error
40111	gnfys	glomeruloesclerosis focal segmentaria	37	omission error
40469	gromerulonefritis	glomerulonefritis	37	substitution errors
42230	hidrico	hídrico	37	Accentuation Errors
46240	infecccion	infección	37	omission error
47726	inmunosurpesion	inmunosupresión	37	Accentuation Errors
48138	insuficiena	insuficiencia	37	omission error
59541	neoureterocistotostomia	neoureterocistostomia	37	omission error
61066	normalse	normales	37	substitution errors
61135	normle	norme	37	omission error
62348	ocacionalmente	ocasionalmente	37	substitution errors
64435	pacient	paciente	37	omission error
69529	potaio	potasio	37	omission error
72061	protienria	proteinuria	37	omission error
74238	realziado	realizado	37	substitution errors
74872	recomendacines	recomendaciones	37	omission error
75537	refeiere	refiere	37	omission error
76703	repiratorio	respiratorio	37	omission error
90723	uuml	mililitro	37	omission error
91323	vasc	vascular	37	omission error
91415	vc		37	others
2327	aerogenes	aerógenos	36	Accentuation Errors
2920	aisntomatico	asintomatico	36	substitution errors
3175	albu	albumina	36	omission error
6825	aromatica	aromática	36	Accentuation Errors
10127	bialteral	bilateral	36	substitution errors
20550	cronicaneumologia	cronica neumologia	36	omission error
23112	dercha	derecha	36	omission error
26880	dodor	dolor	36	substitution errors
29060	egd	esofagogastroduodenoscopia	36	omission error
30829	endoscopico	endoscópico	36	Accentuation Errors
31845	epigastrica	epigástrica	36	Accentuation Errors
33080	esofagico	esofágico	36	Accentuation Errors
33087	esofagoduodenoscopia	esofagogastroduodenoscopia	36	omission error
34803	evacuacion	evacuación	36	Accentuation Errors
38967	gefys	glomeruloesclerosis focal segmentaria	36	omission error
39315	gii	grado ii	36	omission error
39354	ginecologica	ginecológica	36	Accentuation Errors
39912	glucometiras	glucometrías	36	Accentuation Errors
44912	igualplan	igual plan	36	omission error
53896	manejod	manejo	36	omission error
54575	mdl	mililitro	36	omission error
55345	menometrorragia	metrorragia	36	omission error
56100	mgcada	cada	36	omission error
59475	neiga	niega	36	substitution errors
60181	niormal	normal	36	omission error
61657	nst		36	others
65486	parclinicos	paraclínicos	36	omission error
68107	pleuro	pleura	36	substitution errors
71087	proceos	proceso	36	substitution errors
71728	proteians	proteínas	36	Accentuation Errors
73087	qrs		36	others
73631	raltegravir		36	others
75063	recomnedaciones	recomendaciones	36	substitution errors
80034	secundariopth	secundario paratohormona	36	omission error
87766	trasplatado	trasplantado	36	omission error
88299	trigliceriso	triglicérido	36	Accentuation Errors
89377	ultios	últimos	36	omission error
5213	antecedete	antecedente	35	omission error
5662	antiemetico	antiemético	35	Accentuation Errors
5845	antimicotico	antimicótico	35	Accentuation Errors
6493	apraclinicos	paraclínicos	35	Accentuation Errors
9994	bein	bien	35	substitution errors
10901	border	borderline	35	omission error
11294	buna	buena	35	omission error
12380	carbapenems	carbapenem	35	omission error
12870	cateteres	catéteres	35	Accentuation Errors
13398	ceftazidime	ceftazidima	35	substitution errors
15483	cmbios	cambios	35	omission error
16281	colestrsol	colesterol	35	substitution errors
18256	constipacion	constipación	35	Accentuation Errors
20350	cretainiana	creatinina	35	omission error
21575	dce	criterios expandidos	35	omission error
21668	dde		35	others
24844	diclofenac	diclofenaco	35	omission error
26909	doisis	dosis	35	omission error
27209	dosificacion	dosificación	35	Accentuation Errors
28358	ecograficas	ecográficas	35	Accentuation Errors
30367	empiricamente	empíricamente	35	Accentuation Errors
30602	encontrrse	encontrarse	35	omission error
32667	esable	estable	35	omission error
36233	faringeo	faríngeo	35	Accentuation Errors
36980	fiilada	filiada	35	substitution errors
41225	hematologico	hematológico	35	Accentuation Errors
42780	hiperpartiroidismo	hiperparatiroidismo	35	omission error
60479	njerto	injerto	35	omission error
61774	nuemro	número	35	Accentuation Errors
62283	obtructivo	obstructivo	35	omission error
62834	oirna	orina	35	substitution errors
63975	osteartrosis	osteoartrosis	35	omission error
66710	perifl	perfil	35	substitution errors
67853	plande	plan de	35	omission error
69926	predisolona	prednisolona	35	omission error
82419	sno		35	others
83349	sro		35	others
85776	teptvp	trombosis pulmonar trombosis venosa profunda	35	omission error
87816	trasplnates	trasplantes	35	substitution errors
88680	trsaplante	trasplante	35	substitution errors
1881	adicion	adición	34	Accentuation Errors
5192	antecedene	antecedente	34	omission error
5950	antiro	antero	34	substitution errors
7346	asimetria	asimetría	34	Accentuation Errors
9053	autoresolucion	auto resolución	34	omission error
10187	bienactividad	bien actividad	34	omission error
15687	cocaina	cocaína	34	Accentuation Errors
18907	controlda	controlada	34	omission error
20006	creati	creatinina	34	omission error
22054	decuando	de cuando	34	omission error
22885	deposicione	deposiciones	34	omission error
23332	desacondicionamiento	des acondicionamiento	34	omission error
25760	disena	disnea	34	substitution errors
27347	drecho	derecho	34	omission error
28203	ecocardigorama	ecocardiograma	34	substitution errors
28428	economicos	económicos	34	Accentuation Errors
28816	eeg	electroencefalograma	34	omission error
32537	eritros	eritrocitos	34	omission error
34964	eventrorafia	eventrorrafia	34	omission error
35174	evolucio	evolución	34	omission error
39768	glomeruloptia	glomerulopatía	34	omission error
42813	hiperpratiroidismo	hiperparatiroidismo	34	omission error
43021	hiperurcemia	hiperuricemia	34	omission error
44582	icc	insuficiencia cardiaca congestiva	34	omission error
44935	iguial	igual	34	omission error
49536	iva	iba	34	substitution errors
51456	leucocitura	leucocituria	34	omission error
52541	litica	lítica	34	Accentuation Errors
55335	menjo	manejo	34	omission error
57823	momenteo	momento	34	omission error
58424	muil	mililitro	34	omission error
60814	nor		34	others
61101	normasl	normal	34	omission error
62034	nvos	nada via oral	34	omission error
62106	obj	objetivo	34	omission error
64480	pacietnte	paciente	34	omission error
65085	paraclinicamnet	paraclinicamente	34	omission error
69438	postrasplanteantecedente	postrasplante antecedente	34	omission error
69475	postraumatico	postraumático	34	Accentuation Errors
73050	qb		34	others
73055	qd		34	others
80466	semiinvasiva	invasiva	34	omission error
81681	sinositis	sinusitis	34	substitution errors
89087	ue		34	others
89678	uranalisis	uroanálisis	34	omission error
91076	valoraion	valoración	34	omission error
1755	adeucada	adecuada	33	substitution errors
7174	ascendio	ascendió	33	Accentuation Errors
7350	asimetrico	asimétrico	33	Accentuation Errors
9018	automedicacion	automedicación	33	Accentuation Errors
10446	biopsi	biopsia	33	omission error
10902	borderlina	borderline	33	substitution errors
11647	cafe	café	33	Accentuation Errors
11674	caido	caído	33	Accentuation Errors
11805	calcineurinicos	anticalcineurinicos	33	omission error
14336	ciclosproina	ciclosporina	33	substitution errors
15558	cno	con	33	substitution errors
18594	continuia	continua	33	omission error
19833	cpc		33	others
19970	creainina	creatinina	33	omission error
20044	creatinaina	creatinina	33	omission error
25749	disejecutivo	ejecutivo	33	omission error
25989	disminucionde	disminución	33	omission error
26922	doldor	dolor	33	omission error
27089	donatne	donante	33	substitution errors
28819	eel	el	33	omission error
29498	electrica	eléctrica	33	Accentuation Errors
30200	emesisi	emesis	33	omission error
30293	emograma	hemograma	33	omission error
32555	ernal	renal	33	substitution errors
34594	etrasplante	retrasplante	33	omission error
35790	expulsion	expulsión	33	Accentuation Errors
37142	fisiologico	fisiológico	33	Accentuation Errors
39109	generl	general	33	omission error
43024	hiperuricemiagota	hiperuricemia gota	33	omission error
45474	inciar	iniciar	33	omission error
46579	influenzae	influenza	33	omission error
47335	inmuniosupresor	inmunosupresor	33	omission error
47384	inmunofijacion	inmunofijación	33	Accentuation Errors
51497	leucoctos	leucocitos	33	omission error
53654	malformacion	malformación	33	Accentuation Errors
53899	manejode	manejo de	33	omission error
56305	mgmicofenolato	micofenolato	33	omission error
56874	mienbro	miembro	33	substitution errors
59723	neurocognoscitivo	neuro cognoscitivo	33	omission error
61011	normall	normal	33	omission error
61916	nuricion	nutrición	33	omission error
63794	orquidectomia	orquiectomía	33	omission error
64347	ozaenae		33	others
65624	parical	parcial	33	substitution errors
73092	qu	que	33	omission error
78221	rfiere	refiere	33	omission error
81635	sinhematuria	sin hematuria	33	omission error
81999	sirolimuis	sirolimus	33	omission error
82224	sitnomas	síntomas	33	Accentuation Errors
87799	trasplnatada	trasplantada	33	substitution errors
88709	trtamiento	tratamiento	33	omission error
92876	xmin	minuto	33	omission error
8298	atorvasatina	atorvastina	32	omission error
11740	calcica	cálcica	32	Accentuation Errors
14568	ciontrol	control	32	omission error
17249	conciente	consciente	32	omission error
17395	condicioes	condiciones	32	omission error
18823	contrl	control	32	omission error
18955	controlrefiere	control refiere	32	omission error
22729	dentrol	dentro	32	omission error
23398	desaturacion	desaturación	32	Accentuation Errors
26472	diu	dispositivo intrautreino	32	omission error
29531	electrocardiografico	electrocardiográfico	32	Accentuation Errors
30729	endocervix	endocérvix	32	Accentuation Errors
31282	ensan		32	others
38292	funcionrenal	funcion renal	32	omission error
39356	ginecologico	ginecológico	32	Accentuation Errors
41351	hemicranea	hemicraneana	32	omission error
42043	heterogeneo	heterogéneo	32	Accentuation Errors
43592	historicamente	históricamente	32	Accentuation Errors
47209	inmnospresor	inmunosupresor	32	omission error
47356	inmunnosupresion	inmunosupresión	32	omission error
48152	insuficienica	insuficiencia	32	substitution errors
50515	labortorios	laboratorios	32	omission error
56451	micfenolato	micofenolato	32	omission error
58645	mutiple	multiple	32	omission error
59250	nefroptia	nefropatía	32	omission error
62245	obstructivourologia	obstructivo urología	32	omission error
62746	oftalmo	oftalmologia	32	omission error
64524	pacnete	paciente	32	omission error
66050	ped		32	others
68047	plauetas	plaquetas	32	omission error
69450	postrasplate	postrasplante	32	omission error
69919	predinisolona	prednisolona	32	omission error
74881	recomendacione	recomendaciones	32	omission error
75925	rehazo	rechazo	32	omission error
78035	reumatologiafisiatria	reumatologia fisiatria	32	omission error
80846	serohematica	serohemática	32	Accentuation Errors
81022	seundaria	secundaria	32	omission error
82010	sirulimus	sirolimus	32	substitution errors
85221	tascrolimus	tacrolimus	32	omission error
86508	todavia	todavía	32	Accentuation Errors
89078	udssemana	semana	32	omission error
90016	urinari	urinaria	32	omission error
90100	urinaris	urinarias	32	omission error
90385	urocutivo	urocultivo	32	omission error
90633	uterinaginecologia	uterina ginecología	32	omission error
2471	agalsidasa	agalactiae	31	substitution errors
5650	antidiabetico	antidiabético	31	Accentuation Errors
6980	arterila	arterial	31	substitution errors
8213	aterosclerotica	aterosclerótica	31	Accentuation Errors
8328	atovastatina	atorvastatina	31	omission error
11544	cadaverido	cadavérico	31	Accentuation Errors
11697	cal	calcio	31	omission error
16443	colonocopia	colonoscopia	31	omission error
17325	conctinura	continuara	31	substitution errors
21009	cudro	cuadro	31	omission error
21289	cutaneo	cutáneo	31	Accentuation Errors
21888	decenso	descenso	31	omission error
26378	distribucion	distribución	31	Accentuation Errors
31735	epeso	peso	31	omission error
31950	episoido	episodio	31	substitution errors
35329	examene	examen	31	omission error
35896	extrainstitucionalmente	extra institucionalmente	31	omission error
36287	farmacologicas	farmacológicas	31	Accentuation Errors
36307	farmacos	fármacos	31	Accentuation Errors
40004	glucsosa	glucosa	31	omission error
40190	gotahiperuricemia	gota hiperuricemia	31	omission error
41009	hcd		31	others
41356	hemicraneo	hemicránea	31	Accentuation Errors
42870	hipertensiona	hipertensión	31	omission error
43342	hipotenosres	hipotensores	31	substitution errors
43792	homogeneo	homogéneo	31	Accentuation Errors
44532	iamsst	infarto agudo de miocardio	31	omission error
45881	indic	indicó	31	omission error
46139	inejrto	injerto	31	substitution errors
47096	injeto	injerto	31	omission error
47286	inmovilizacion	inmovilización	31	Accentuation Errors
47796	inmunpsupresor	inmunosupresor	31	substitution errors
48151	insuficienia	insuficiencia	31	omission error
49742	jahova	jehová	31	Accentuation Errors
53204	luec	luce	31	substitution errors
55051	meimbro	miembro	31	substitution errors
55700	mestruales	menstruales	31	omission error
60078	nievlels	niveles	31	omission error
61295	normotenos	normotenso	31	substitution errors
62312	ocacaional	ocasional	31	omission error
64395	paceinte	paciente	31	substitution errors
65075	paraclinicament	paraclinicamente	31	omission error
68167	plqs	plaquetas	31	omission error
68868	porteinuria	proteinuria	31	substitution errors
71935	protenas	proteínas	31	omission error
75107	reconmendaciones	recomendaciones	31	omission error
75957	rehospitalizacion	hospitalización	31	omission error
77481	respriatorios	respiratorios	31	substitution errors
81826	sintomaticas	sintomáticas	31	Accentuation Errors
82169	sistolicas	sistólicas	31	Accentuation Errors
87028	traasplante	trasplante	31	omission error
88176	trgiliceridos	triglicéridos	31	Accentuation Errors
88276	triglicerdios	triglicéridos	31	Accentuation Errors
89230	uirnarios	urinarios	31	substitution errors
90183	urnarios	urinarios	31	omission error
90503	uroultivo	urocultivo	31	omission error
90987	valoarcion	valoración	31	Accentuation Errors
91635	venticulo	ventrículo	31	omission error
92038	viekira	vieira	31	omission error
92619	vsemana	semana	31	omission error
1747	adeuada	adecuada	30	omission error
2698	agudoagost	agudo	30	omission error
4070	amenjeo	manejo	30	omission error
4301	amnesico	amnésico	30	Accentuation Errors
5365	anthelios		30	others
7456	asintoatico	asintomático	30	omission error
7790	asntomatico	asintomático	30	omission error
12364	carbamacepina	carbamazepina	30	substitution errors
16244	colestero	colesterol	30	omission error
17621	confirmacion	confirmación	30	Accentuation Errors
18374	contacrolimus	tacrolimus	30	omission error
24337	diabetia	diabética	30	omission error
24524	dialsis	diálisis	30	omission error
28304	ecogarfia	ecografía	30	Accentuation Errors
28383	ecogrfia	ecografía	30	omission error
30140	emedicamentos	medicamentos	30	omission error
31025	enferrmedad	enfermedad	30	omission error
31064	enginecologia	en ginecología	30	omission error
32301	ercl		30	others
32663	ery		30	others
32751	escamocelularpor	escamocelular por	30	omission error
33548	estab	estaba	30	omission error
34148	estrenimineto	estreñimiento	30	Accentuation Errors
35185	evolucionadecuada	evolucion adecuada	30	omission error
35936	extrasistole	extrasístole	30	Accentuation Errors
38899	gat		30	others
40001	glucsa	glucosa	30	omission error
40647	habiamos	habíamos	30	Accentuation Errors
44940	igul	igual	30	omission error
46208	inf	inferior	30	omission error
47040	injero	injerto	30	omission error
[truncated: 11,150 more rows]
